# Supplementary material for: Sarc-F and muscle function in community dwelling adults with aged care service needs: baseline and post-training relationship
Source: PeerJ. 2019 Nov 27;7:e8140. doi: 10.7717/peerj.8140 (PMC6884990; doi:10.7717/peerj.8140)
Supplement: Supplemental Information 2 [file peerj-07-8140-s002.csv]

Participant	Sex	Age	Chairstand1	Gripstrength1	Leanmasspercent1	Isometricstrength1	Slowness	AssistanceWalk	RisingChair	ClimbingStairs	Falls	SARCF
1	2	74	22.97	26	75.3	2.2	0	0	1	0	1	0
2	1	74	16.88	28	43.6	4	0	0	0	0	0	0
3	1	76.5	19.13	25	57.3	9.5	0	0	0	0	0	0
4	1	86.6	14.91	8	63.5	3.1	0	0	0	0	0	0
5	1	63	25.35	22	24.3	4.5	1	0	1	1	0	0
6	2	67.6	15.4	48	79.5	9	0	0	0	0	0	0
7	1	80.6	15.59	30	62.2	10.3	0	0	1	0	0	0
8	1	78.8	26.9	20	73.3	2.7	1	0	0	1	1	0
9	1	88.4	35.53	23	50.3	5.7	1	2	0	0	1	1
10	1	74.2	9.07	19	62.3	7.8	2	0	0	0	1	0
11	2	80	61	35	62.8	13.2	2	0	1	2	1	1
12	2	86.7	14.37	38	72.5	11.9	1	0	0	0	1	0
13	1	72.7	15.78	22	64.7	5.5	0	0	0	0	0	0
14	1	83.7	12.76	26	63.8	5.7	0	0	0	1	0	0
15	1	82.6	31	25	56.1	2.4	1	0	0	1	2	1
16	1	81.7	10.22	25	59.4	6.8	0	0	0	0	1	0
17	2	77.5	15.01	46	74.5	10.5	0	0	0	0	0	0
18	1	64.3	61		47.1		2	2	1	2	0	0
19	1	79.8	17.25	18	76.2	4.5	2	0	1	1	1	1
20	1	73.4	23.34	20	48.2	4.8	2	0	0	2	0	1
21	1	69.3	20.75	29	55.5	4	2	0	1	1	0	1
22	1	76.2	15.56	24	57	2.4	2	0	0	1	0	0
23	2	80.1	12.41	33	66.8	5.9	2	0	0	0	0	0
24	1	78.5	16.46	26	67.6	5.2	1	0	0	0	0	0
25	2	90.6	61	24	77.3	8	2	0	0	2	1	1
26	1	84.9	16.35	20	52.6	3	0	0	1	0	0	0
27	2	87.9	9.02	26	51.4	4.1	1	0	0	1	0	0
28	1	80.9	17.79	45	73.6	13.4	0	0	0	0	0	0
29	1	72.4	15.41	17	45.3	4.8	2	2	0	2	1	1
30	1	84.8	14.22	25	49.6	9	2	0	0	1	1	1
31	1	76.7	16.15	17	63.1	3.5	1	0	0	0	0	0
32	1	86.7	61	21	40.8	2.9	2	2	2	2	0	1
33	1	78.5	23.87	22	58.7	4.8	0	0	0	1	1	0
34	1	77	21.44	16	47.4	1.8	2	1	2	2	2	1
35	1	78.2	8.03	22	59	8.7	0	0	0	0	0	0
36	1	72.9	18.31	28	62.9	3.8	1	0	0	0	0	0
37	1	80.4	18.93	16	65.2	2.4	0	0	0	0	0	0
38	2	83.7	61	30.5	70.6	4.6	0	0	0	1	0	0
39	1	72.6	11.97	25	57.1	6.5	0	0	0	0	1	0
40	1	75.9	16.65	21	66.4	5.7	2	0	0	1	0	0
41	1	70.6	14.62	28	57.4	7.2	0	0	0	0	0	0
42	1	77.2	61	29	52.8	6.3	1	1	1	1	1	1
43	1	67.1	11.44	25	53.9	6.3	0	0	0	0	0	0
44	1	79.5	61	13	46.2	3.3	0	0	1	2	1	1
45	1	92.4	13.22	18	70.5	3.9	0	0	0	0	0	0
46	2	89.9	61	21	73.6	8.6	2	0	0	2	1	1
47	1	81.7	14.07	16	74.7	4.2	1	0	0	0	0	0
48	1	74.7	24.25	14	49.5	3.2	2	2	0	2	2	1
49	1	74.6	22.75	28	52.3	5.3	0	0	0	0	0	0
50	1	77.9	21.09	16	54.5	6	2	0	1	2	0	1
51	1	87.4	61	24	51.9	3.9	2	1	0	2	0	1
52	1	80.5	10.72	21	55.8	5.7	0	0	1	2	1	1
53	1	79.1	61	24	51.9	3.9	2	1	0	2	0	1
54	2	76.8	12.91	38	79.7	7.1	2	0	0	0	0	0
55	1	89.2	61	19			2	2	2	2	1	1
56	2	69	61	24		4.2	0	2	2	2	1	1
57	2	74.2	13.72	22	56.9	9.6	0	0	0	0	1	0
58	1	81	44.15	19	61.8	5.3	1	0	2	2	0	1
59	1	75.2	17	22	56	4.1	2	2	2	2	0	1
60	1	83.4	61	17	72.5	3.4	2	2	1	2	0	1
61	1	88.4	14.3	18	56.4	6.5	0	0	0	0	0	0
62	1	77.4	61	30	58.5	3.3	2	2	1	2	0	1
63	1	80.5	61	17	72.5	3.4	2	2	1	2	0	1
64	1	81.1	61	25	63.1	2.4	2	0	1	2	0	1
65	2	78.2	9.85	32	66.3	13	0	0	0	0	0	0
66	1	79.4	23.91	22	45	5.9	1	0	0	2	0	0
67	2	81.6	61	31		7.9	1	0	0	0	0	0
68	1	84.6	11.59	21	78.3	6.8	2	0	0	0	0	0
69	2	67.1	15.91	36	58.2	12.4	2	0	1	1	1	1
70	1	86.4	14.25	20	61.1	7.4	0	0	0	0	0	0
71	1	85.1	47.38	15	45.7	2.5	2	0	1	2	0	1
72	1	73.7	14.78	20	61.3	5	0	2	1	0	1	1
73	1	70.1	61	18	60.1	4.6	1	1	1	2	2	1
74	1	75.4	12.71	17	62.3	6.1	0	0	0	0	1	0
75	1	80.9	12.94	26	56.6	7.7	0	0	0	0	0	0
76	1	84.5	61	22	71.9	3.9	1	2	2	2	0	1
77	1	75.4	15.16	28	57.8	5.8	1	0	0	1	1	0
78	2	75.7	38.81	30	77.3	4.9	2	0	1	1	1	1
79	1	82.6	12.5	27	67.5	8	0	0	0	0	0	0
80	1	90.6	21.62	11	55.9		2	1	0	2	0	1
81	1	69.3	22	26	58.8	6.8	2	0	0	0	0	0
82	1	76.9	61	18	52.2	3.8	0	0	2	2	0	1
83	1	72.9	25.34	21	42.3	4	1	2	2	2	0	1
84	1	79.1	13.25	24	49.7	8	0	0	0	0	0	0
85	1	70.6	61	19	47.7	7.4	2	0	1	2	1	1
86	1	80.3	10.97	28	67.3	7.9	0	0	0	1	0	0
87	1	82.6	10.22	19	58.2	8.4	0	0	0	0	1	0
88	2	75.5	36.91	34	79	8.8	2	2	2	2	1	1
89	1	89.8	46.87	18	68.1	3.8	2	0	1	2	0	1
90	1	86.6	17.25	23	58.5	6.5	1	0	1	0	0	0
91	1	86	19.57	16	52.7	8	0	0	0	2	1	0
92	1	81.5	15.41	18	50.1	5.7	2	1	0	1	0	1
93	1	80	61	12	63.4	3.8	1	0	0	0	0	0
94	1	88.7	61	20	64.8	3.7	0	0	0	0	0	0
95	1	82	61	13	80.9	2.2	2	0	1	1	2	1
96	1	85.7	12.06	17	48.9	6.1	1	0	0	1	0	0
97	1	85.2	16.1	19	61.6	3.3	1	0	1	1	1	1
98	2	86.3	21.53	24		6.2	2	0	2	2	0	1
99	1	85.2	19.53	21	56.2	5.2	0	0	0	0	0	0
100	1	85.4	15.91	19	60.2	5.6	0	0	0	0	0	0
101	2	87.6	13.47	30	79.4	9.5	1	0	0	2	0	0
102	1	79.2	61	22	58.1	5.6	2	2	2	2	1	1
103	1	72.5	11.3	22	61.1	9.7	2	0	0	0	0	0
104	2	82.4	11.15	35	69.1	10.4	0	0	0	0	0	0
105	1	75.4	11.19	25	55.6	6.6	2	0	0	0	1	0
106	1	87	48.12	23	60.8	8.1	2	2	1	2	2	1
107	1	79.6	20.16	18	59.6	5	1	0	0	1	1	0
108	1	85.8	13.31	13	65.7	3.4	2	0	0	1	1	1
109	1	85.1	25.31	9	73.2	3.4	0	0	0	0	1	0
110	1	73	20.09	20	61.9	3.4	0	0	0	2	0	0
111	1	81.2	61	20	46.6	5.8	2	0	1	1	1	1
112	1	78.1	22.1	21	59.6	6.8	0	0	0	1	0	0
113	1	86.5	20.22	18	61.3	6.5	0	0	1	1	1	0
114	1	81.9	36.37	12		2.8	1	0	1	1	0	0
115	1	77.4	61	21	51.8	4.3	2	0	1	2	2	1
116	1	80.7	30.75	17	51.8	5.9	2	2	2	1	2	1
117	2	78.7	10.69	34	67.1	13.1	0	0	0	0	0	0
118	1	77.4	11.41	18	73.5	3.3	1	0	1	0	0	0
119	1	81.8	18.6	16	57.8	7.5	0	0	0	0	0	0
120	1	72.2	61	12	55.9	5	0	0	1	1	1	0
121	1	78.2	68.72	22		5.5	0	2	1	1	1	1
122	1	67.5	61	31	41.6	8.4	2	2	2	1	1	1
123	1	78.1	61	21	64.9	5.9	1	0	1	1	0	0
124	2	71.8	18.25	34	68.4	8.8	0	0	0	0	0	0
125	1	74.7	29	18	44.8	3.2	2	0	0	2	0	1
126	1	88.4	61	16	60.8	2.8	1	2	1	2	1	1
127	1	81.4	11.41	21	57.9	8.7	2	0	0	1	0	0
128	1	90.6	14.84	15	75	5	1	0	0	0	0	0
129	1	79.6	23.97	20		6.8	0	2	0	1	1	1
130	1	73.3	24	18	60.2	6.8	2	2	0	1	1	1
131	2	85.1	17.97	20	75.5	6.3	0	0	0	1	1	0
132	1	75.2	20.9	20	47	5.1	1	0	1	2	0	1
133	1	91.3	39.62	12	54.7	3	2	0	1	2	1	1
134	2	81.1	11.65	33	71.4	8.5	0	0	0	0	0	0
135	1	77.4	32.06	19		2.6	0	0	0	2	0	0
136	1	65.5	16.18	32	57.4	10	0	0	0	0	0	0
137	1	81.9	61	15	47.8	3.8	2	2	1	1	1	1
138	1	72.4	11.22	22		9	2	0	0	0	0	0
139	1	70	13.31	23	63.5	4.8	2	0	0	1	0	0
140	1	75.4	25.69	22	74.2	5.3	0	0	0	1	0	0
141	1	87	61	20	61.2	6.4	1	0	0	0	1	0
142	2	80.2	11.16	38	63.1	8.8	1	0	0	0	0	0
143	1	83.5	15.68	16	65	3.8	0	0	0	0	1	0
144	2	78.7	14.34	32	72.8	6.5	0	0	0	0	0	0
145	2	89.8	12.29	22	87.2	9.8	0	0	2	0	1	0
146	1	77.4	11.96	20	44.5	4.2	2	0	0	2	1	1
147	1	87.2	12.56	19	58.4	5.3	0	0	0	1	0	0
148	1	80.6	17.06	16	62.2	4.6	2	0	0	0	2	1
149	2	71.7	13.45	26	74.5	9.1	0	0	0	0	0	0
150	1	86.1	11.57	22	48.4	6.3	0	0	0	0	2	0
151	2	65.6	15.13	53	65	17.5	2	0	1	2	1	1
152	1	82.2	58.1	14	49.7	3.4	1	0	1	1	1	1
153	1	74.6	18.85	23	47	5.6	1	0	0	1	0	0
154	1	77	15.53	17	65.3	2.6	0	0	0	0	1	0
155	2	74.2	9.1	40	73.9	16.8	0	0	0	0	0	0
156	1	76.2	17.47	18	59.9	6.2	0	0	0	0	0	0
157	2	81.2	17.41	28	67.6	7.3	2	0	0	1	0	0
158	1	74.2	25.41	20	76.8	3.6	2	0	0	1	1	1
159	1	82.4	61	23	81.7	6.1	2	2	1	1	2	1
160	2	83.6	12.62	16	77.7	5.1	1	0	0	0	0	0
161	1	85.1	18.5	18	72.3	3.8	0	0	0	0	1	0
162	1	69.5	14.09	24	46.4	9.3	2	0	0	0	1	0
163	1	69.8	26.84	20	65	5.2	1	0	1	2	0	1
164	1	84.6	20.25	20	68.1	6.6	0	0	0	0	0	0
165	1	89.7	13.4	15	63.7	6.9	2	0	0	0	1	0
166	1	73.9	9.96	16	68.5	6.5	0	0	0	0	0	0
167	1	80	10.62	19	48.1	10.1	0	0	0	0	0	0
168	1	83.3	16.69	14	69.7	4	0	0	0	0	1	0
169	1	80.4	12.63	22	68.4	8.8	1	0	0	0	0	0
170	1	88	61	5	52.2	5.4	2	0	1	1	0	1
171	2	87.1	11.29	24		6.4	2	0	0	1	0	0
172	1	88.4	17.09	15	67.9	3.1	1	1	0	0	1	0
173	1	84.3	9.69	26	56.4	11.8	1	0	0	0	0	0
174	2	85.8	16.04	30	66.9	6.9	0	0	1	0	0	0
175	1	89.2	41.91	10	71.8	5.6	0	0	0	0	0	0
176	1	86.6	61	3		7.3	2	2	2	2	0	1
177	1	81.6	10.38	6	58.2	4.8	0	0	0	0	0	0
178	1	87	13.25	16	61.7	5.9	0	0	0	0	0	0
179	1	69.4	12.4	20	47.3	7.1	1	0	0	0	0	0
180	1	85.3	11.03	18	54.8	4.7	0	0	0	0	1	0
181	1	86.1	8.34	15	57.4	7.9	0	0	0	1	0	0
182	2	85.8	11.19	27	62.3	11.5	0	0	0	0	0	0
183	2	81.4	11.16	32	78.8	14.5	0	0	0	0	0	0
184	2	80.6	27.53	26	61.3	8.9	1	0	2	2	1	0
185	1	78.2	10.28	14	70	5.5	1	0	2	0	0	1
186	1	84.3	14.34	18	57.6	4.8	0	0	1	0	1	0
187	1	78.9	16.56	17	58.6	5.9	0	0	0	0	1	0
188	1	77	17.79	18	65.2	6.3	0	0	0	0	1	0
189	1	83.5	10.88	26	62.5	5.3	0	0	1	0	0	0
190	1	83.2	61	16	52.7	7.6	2	2	2	2	1	1
191	1	85.3	9.87	16	62.7	4.1	0	0	0	0	0	0
192	2	79.5	12.97	33	71.9	13.6	2	0	0	0	1	0
193	2	78.7	61	42		5.6	0	2	2	1	0	1
194	1	78.5	14.94	20	66.1	9.1	0	0	0	0	0	0
195	1	72.8	15.47	16	59.1	7.1	2	0	0	1	2	1
196	1	77.7	13.72	19	44.6	8.1	2	0	0	1	0	0
197	2	76.8	14.81	28	68.2	8.8	0	0	0	0	0	0
198	1	77.8	12.28	26	66.3	7.4	0	0	0	1	1	0
199	1	70	61	11	60.5	6.1	2	0	1	1	1	1
200	2	75.6	14.41	30	67.2	16.9	0	0	0	0	0	0
201	1	79.9	16.07	20	59.6	5.7	0	0	0	0	0	0
202	1	78.5	19.03	18	62.3	6.8	0	0	1	0	1	0
203	1	76.4	13.6	20	43	6	1	0	0	1	0	0
204	1	72.7	20.82	16	60.1	6.8	0	0	0	0	0	0
205	1	75.4	12.72	28	46.5	8.6	2	2	0	0	0	1
206	1	75.5	18.75		65.5	5.5	0	0	0	0	1	0
207	1	76	61	10	58	4.9	0	0	0	1	0	0
208	1	74.9		24	44.7	8.2	2	2	0	2	1	1
209	1	72.8	9.35	28	69.7	8.5	2	0	0	0	0	0
210	1	69.1	11.63	20	67.6	5.5	1	0	0	1	0	0
211	1	70.6	17.43	20	47.9	3.3	2	2	1	1	0	1
212	1	67.6	8.03	24	59.2	9.1	2	2	1	1	1	1
213	1	66.6	14.87	20	56.1	9.9	0	2	0	1	0	0
214	2	66.3	40.87	28	61.3	9.1	2	2	1	1	1	1
215	1	72.6	61	21	50.7	6.7	2	2	1	0	0	1
216	1	70.7	15.94	20	57.3	6.8	1	2	0	1	2	1
217	1	72.9	11.19	19	56.8	5.9	0	0	0	0	0	0
218	1	68.8	8.15	25	71.3	9.1	1	0	0	0	0	0
219	1	67.7	18.85	15	61.7	5.7	0	0	0	0	0	0
220	2	73.8	10.78	32	72	7.5	0	0	0	0	0	0
221	1	72.4	9.66	25	49.3	9.2	1	0	0	0	0	0
222	1	71.2	14.69	22	52	5.9	2	0	0	0	0	0
223	2	78.5	12.47	23	80.6	9.2	0	0	0	0	0	0
224	1	76.3	16.22	18	59.4	6.5	0	0	0	0	1	0
225	1	68.7	14.38	14	56.3	6.1	0	0	0	1	1	0
226	1	74.3	10.16	25	59	8.4	0	0	0	0	0	0
227	1	86.3	61	14	64	6.1	2	0	0	1	0	0
228	1	77.2	20.34	25	71.1	7	0	0	0	0	0	0
229	2	79.6	11.13	26	56.3	7.8	1	0	0	0	0	0
230	2	67.9	16.72	22	75.5	12.2	0	0	0	0	1	0
231	1	72	61	20	58.7	5.3	0	2	0	0	1	0
232	1	86.9	39.35	13	56.3	3.2	0	0	0	0	0	0
233	1	68.2	19.34	16	48.9	3	2	2	0	1	0	1
234	2	79.8	61	18	65.8	7.1	2	0	0	2	1	1
235	1	70.9	11.88	23	63.5	7.1	0	0	1	0	0	0
236	1	87.5	35.28	16	63	4.7	2	2	0	1	1	1
237	1	84.1	61	21	52.3	5.8	0	0	1	1	0	0
238	1	67.3	8.93	18	59.9	8.6	0	0	0	0	1	0
239	2	67.6	23.09	37	73.5	9.7	2	0	0	2	1	1
240	1	83.3	19.37	14	66.6	3.4	2	0	1	0	0	0
241	2	80.7	16.84	28	66.8	10.3	2	2	1	1	0	1
242	1	71.8	13.91	10	68.4	3	0	0	0	0	0	0
243	1	76.7	19.37	20	63.6	5.7	0	2	0	1	1	1
244	1	63	16.03	16	64.8	4.5	0	0	0	0	1	0
245	1	81.2	17.32	22	63.5	7.9	0	0	0	0	0	0
